# Supplementary material for: The Effects of Four Weeks of Chiropractic Spinal Adjustments on Blood Biomarkers in Adults with Chronic Stroke: Secondary Outcomes of a Randomized Controlled Trial
Source: J Clin Med. 2022 Dec 17;11(24):7493. doi: 10.3390/jcm11247493 (PMC9786914; doi:10.3390/jcm11247493)
Supplement: Supplementary file 1 [file jcm-11-07493-s001.zip]

Archive with 1 entries (1 files):
- jcm-2099178-supplementary.pdf
